# Supplementary material for: Safety and Immunogenicity of Trivalent Oral Polio Vaccine in Vaccinated Children and Vaccine-Naïve Infants: A Phase 4 Study
Source: Vaccines (Basel). 2024 Aug 23;12(9):953. doi: 10.3390/vaccines12090953 (PMC11436059; doi:10.3390/vaccines12090953)
Supplement: Supplementary file 1 [file vaccines-12-00953-s001.zip]

Archive with 1 entries (1 files):
- vaccines-3144026-supplementary.pdf
